# Supplementary material for: Capability, Opportunity, and Motivation—Identifying Constructs for Increasing Physical Activity Behaviours in Women with Polycystic Ovary Syndrome (PCOS)
Source: Int J Environ Res Public Health. 2023 Jan 28;20(3):2309. doi: 10.3390/ijerph20032309 (PMC9915314; doi:10.3390/ijerph20032309)
Supplement: Supplementary file 1 [file ijerph-20-02309-s001.zip]

Archive with 1 entries (1 files):
- ijerph-2110915-supplementary.pdf
